# Supplementary material for: The effect of assortative mixing on stability of low helminth transmission levels and on the impact of mass drug administration: Model explorations for onchocerciasis
Source: PLoS Negl Trop Dis. 2018 Oct 8;12(10):e0006624. doi: 10.1371/journal.pntd.0006624 (PMC6175282; doi:10.1371/journal.pntd.0006624)
Supplement: S1 File — R scripts to run the model and analyses. (ZIP) [file pntd.0006624.s006.zip]

Archive with 22 entries (19 files):
- 03_run_scenarios_abr_vs_mfprev.R
- __MACOSX/
- __MACOSX/._03_run_scenarios_abr_vs_mfprev.R
- 05_assortative_mixing_Curve.R
- __MACOSX/._05_assortative_mixing_Curve.R
- 04_run_scenarios_MDA.R
- __MACOSX/._04_run_scenarios_MDA.R
- 01_Code/
- 01_Code/par_oncho_MDA+elimination.R
- __MACOSX/01_Code/
- __MACOSX/01_Code/._par_oncho_MDA+elimination.R
- 01_Code/model_oncho_assort_mix.R
- __MACOSX/01_Code/._model_oncho_assort_mix.R
- 01_Code/.DS_Store
- __MACOSX/01_Code/._.DS_Store
- 01_Code/par_oncho_abr_mfprev.R
- __MACOSX/01_Code/._par_oncho_abr_mfprev.R
- 01_Code/oncho_endem_scen_input_abr_mfprev.csv
- __MACOSX/01_Code/._oncho_endem_scen_input_abr_mfprev.csv
- 01_Code/oncho_endem_scen_input_MDA_elimination.csv
- __MACOSX/01_Code/._oncho_endem_scen_input_MDA_elimination.csv
- __MACOSX/._01_Code
