# Supplementary material for: The effect of assortative mixing on stability of low helminth transmission levels and on the impact of mass drug administration: Model explorations for onchocerciasis
Source: PLoS Negl Trop Dis. 2018 Oct 8;12(10):e0006624. doi: 10.1371/journal.pntd.0006624 (PMC6175282; doi:10.1371/journal.pntd.0006624)
Supplement: S1 File — R scripts to run the model and analyses. (ZIP) [file pntd.0006624.s006.zip › 03_run_scenarios_abr_vs_mfprev.R]

# Script to run simulations and produce plots for assortative mixing in oncho

# Author: Luc Coffeng & Anneke de Vos
# Date created: March 2018

# Prep session
  rm(list = ls())

  library(data.table)
  library(plyr)
  library(doParallel)
  library(foreach)
  library(ggplot2)
  library(boot)
  #install.packages("rstudioapi") 
  # Only works in RStudio, allows locating this run file so the directory set-up can be automated.
  library(rstudioapi)
  this.dir <- dirname(rstudioapi::getActiveDocumentContext()$path)
  
  base.dir <- this.dir # I set base.dir as this.dir, the dir from which this r file was openend 
  code.dir <- file.path(base.dir, "01_Code")
  out.dir <- file.path(base.dir, "02_Output")
  
  simulation        <- FALSE
  accumulate.output <- FALSE  # only works if RData files with output per simulation still exist
  plot.output       <- TRUE 
  
  if(simulation == TRUE) {
    
    seeds <- 1:200  # seeds 1:100 were run with output on intensity distributions based on the entire population
                    # seeds 101:200 were run with output on intensity distributions based on the population age 5 and above
    
    setwd(code.dir)
    source("model_oncho_assort_mix.R")
  
  # Scenario setup
    setwd(code.dir)
    endem.scen <- fread("oncho_endem_scen_input_abr_mfprev.csv")
    # scen.table <- CJ(scen = endem.scen[, scen],
    #                  mda.cov = c(.0),
    #                  syst.part = c(0.0))
    # scen.table <- merge(scen.table, endem.scen, by = "scen")
    scen.table <- copy(endem.scen)  # above not needed for now
  
    setwd(out.dir)
    save(scen.table, file = "scen_table.RData")
  
  
  # Run model with number of repeated simulations per scenario equal to number of cores times repeats defined above
    n.cores <- parallel::detectCores(logical = FALSE)
    cluster <- makeCluster(n.cores)
    registerDoParallel(cluster)
  
    # Run parallel simulations
    foreach(i = seeds) %:%
    foreach(j = scen.table[, max(scen)],
    # foreach(j = scen.table[, scen],
            .packages = c("data.table", "plyr", "abind", "boot"),
            .inorder = FALSE,
            .errorhandling = "remove") %dopar% {
  
            # Set model parameters
              setwd(code.dir)
              source("par_oncho_abr_mfprev.R")
  
              model.par <- within(model.par,{
                abr <- scen.table[scen == j, abr]
                contrib.k <- scen.table[scen == j, k]
                mix.theta <- scen.table[scen == j, mixtheta]
                frac.hm.cH <- scen.table[scen == j, frachmcH]
              })
  
              set.seed(12345 + i + (j - 1) * seeds)
              monitor <- run.model(sim_name = paste0("sim", i))
  
            # Proces and save output
              setwd(out.dir)
              monitor[, Year := Year - model.par$mda.time[1]]
              monitor[, scen := j]
              monitor[, iter := i]
  
              save(monitor, file = paste0("monitor_scen_", j,
                                          "_iter_", i, ".RData"))
            }
  
  
  # Clean up
    stopCluster(cluster)
  
  }
  
  
# Accumulate output
  if(accumulate.output == TRUE) {
    
    setwd(out.dir)
    load(file = "scen_table.RData")
    files <- dir(pattern = "^monitor_scen*")
    
    object.names <- sub(".RData", "", files)
    
    for(i in 1:length(files)) {
      load(files[i])
      assign(object.names[i], monitor)
    }
    
    monitor <- rbindlist(mget(object.names), fill = TRUE, use.names = TRUE)
    rm(list = object.names)
    
    
  # Combine with scenario parameters
    monitor <- merge(x = monitor, y = scen.table, by = "scen", all.x = TRUE)
    
    
  # Add column with total number of runs per scenario
    monitor[Year == min(Year),
            N.run := .N,
            by = .(k, mixtheta, frachmcH, abr)]
    monitor[, N.run := N.run[1],
            .(k, mixtheta, frachmcH, abr)]
    monitor[Year == min(Year), .N, by = scen]      # Check number of runs per scen
    monitor[Year == min(Year), table(scen, iter)]  # Check number of runs per scen
    monitor[Year == min(Year), table(iter, scen)]
    
  # Save to disk
    setwd(code.dir)
    source("par_oncho_abr_mfprev.R")
    setwd(out.dir)
    save(monitor, model.par, file = "monitor_abr_vs_mfprev_scen_all.RData")
    
  }
  
  
# Plot simulation output
  if(plot.output == TRUE) {
    
    setwd(out.dir)
    load(file = "monitor_abr_vs_mfprev_scen_all.RData")
    
    ### N.B. manually rbindlist the results of the first 100 iterations
    
    monitor[mixtheta == 0,
            trans.scenario := paste0("k = ", format(k, nsmall = 1),
                                     " (one fly population)")]
    
    monitor[mixtheta > 0,
            trans.scenario := paste0("k = ", format(k, nsmall = 1),
                                     ", f.H = ", format(frachmcH, nsmall = 2),
                                     ", s = ", format(mixtheta, nsmall = 1))]
    
    
    monitor[, trans.scenario := factor(trans.scenario,
                                       levels = unique(trans.scenario)[c(1, 5, 4, 3,  2)])]
    
    monitor.prectrl.avg <- monitor[Year == 0 & Int_pLarv > 0,
                                   .(pLarv_5plus = mean(pLarv_5plus),
                                     pLarv = mean(pLarv),
                                     
                                     CMFL = mean(CMFL),
                                     
                                     Int_pLarv_5plus = mean(Int_pLarv_5plus),
                                     Int_pLarv = mean(Int_pLarv),
                                     Int_pLarv_5plus_pos = mean(Int_pLarv_5plus / pLarv_5plus),
                                     Int_pLarv_pos = mean(Int_pLarv / pLarv),
                                     
                                     pWf_pop = mean(pWf_pop),
                                     aWf_pop = mean(aWf_pop),
                                     aWf_pop_pos = mean(aWf_pop / pWf_pop),
                                     
                                     fracPFWmated = mean(fracPFWmated),
                                     
                                     inflarvpfL = mean(inflarvpfL),
                                     prop_run_extinct = 1 - .N / unique(N.run)),
                                   
                                   by = .(k, mixtheta, frachmcH, abr, scen,
                                          trans.scenario)]
    
    monitor.prectrl.avg[, prop_extinct_cat := cut(prop_run_extinct,
                                                  breaks = c(-Inf, 0.01, .5, Inf),
                                                  labels = c("<1%", "1-50%", ">=50%"),
                                                  right = FALSE)]
    # prop_extinct_cat doesn't play nice with scale_alpha_discrete (no lines
    # segments between graph point of different prop_extinct_cat category)
    
    monitor.intens.dist <- monitor[Year == 0 & Int_pLarv > 0 &
                                     iter >= 100,  # for iter < 100, intensity distribution output is for whole population instead of age 5+
                                   .(intens.class = c(-1, 0, 2^(0:10)),
                                     N = eval(parse(text = mffreqdistr))),
                                   by = .(k, mixtheta, frachmcH, abr,
                                          scen, iter, trans.scenario)]
    
    monitor.intens.dist[, intens.class := factor(intens.class,
                                                 levels = c(-1, 0, 2^(0:10)),  # -1 = 0 count, 0 = 0.5-1, 1 = 1-2, 2 = 2-4 (including upper bound, excluding lower bound)
                                                 labels = c(0, 0.5, "1-2",
                                                            paste0(2^(1:10) + 0.5, " - ", 2^(2:11))),
                                                 ordered = TRUE)]
    monitor.intens.dist[is.na(N), N := 0]
    monitor.intens.dist[, prev := N / sum(N),
                        by = .(k, mixtheta, frachmcH, abr, scen, iter, trans.scenario)]
    monitor.intens.dist.avg <- monitor.intens.dist[, .(prev = mean(prev)),
                                                   by = .(intens.class, k, mixtheta, frachmcH, abr,
                                                          scen, trans.scenario)]
    setkey(monitor.intens.dist.avg, scen, intens.class)
    monitor.intens.dist.avg[, prev.cum := cumsum(prev), by = scen]
    monitor.intens.dist.avg[intens.class != "0-0",
                            prev.cum.pos := cumsum(prev), by = scen]
    
    L.intens.ratio.fly <- monitor[Year == 0 & pLarv > 0 &
                                    trans.scenario %in% levels(trans.scenario)[2:4],
                                  .(ratio = inflarvpfH / inflarvpfL,
                                    pLarv_5plus = pLarv_5plus),
                                  by = .(k, mixtheta, frachmcH, abr, scen,
                                         trans.scenario, iter)]
    L.intens.ratio.fly.avg <- L.intens.ratio.fly[, .(pLarv_5plus = mean(pLarv_5plus),
                                                     ratio.mean = mean(ratio),
                                                     ratio.SD = sd(ratio),
                                                     ratio.SD.rel = sd(log(ratio)),
                                                     ratio.min = min(ratio),
                                                     ratio.max = max(ratio),
                                                     ratio.CI.lo = quantile(ratio, prob = 0.025),
                                                     ratio.CI.hi = quantile(ratio, prob = 0.975)),
                                             by = .(k, mixtheta, frachmcH, abr, scen,
                                                    trans.scenario)]
    
    
  # # Time trend
    # qplot(x = Year, y = pLarv_5plus, data = monitor[Year != min(Year) & scen == 8],
    #       geom = "line", group = interaction(trans.scenario, iter),
    #       col = trans.scenario, #size = I(0.2),
    #       xlab = "\nTime since start of control (years)",
    #       ylab = "Prevalence (%) of skin mf in population 5+\n") +
    #   scale_color_discrete(name = "Transmission scenario") +
    #   facet_wrap(~ abr, label = "label_both") +
    #   expand_limits(y = 0)
    
    setwd(out.dir)
    pdf.file.name <- "assort_mix_plots.pdf"
    pdf(file = pdf.file.name, width = 7, height = 5)
    
  # Pre-control cross-sectional patterns
    # print(ggplot(data = monitor.prectrl.avg,
    #              mapping = aes(x = abr, y = pLarv_5plus * 100,
    #                            alpha = prop_run_extinct,
    #                            col = trans.scenario)) +
    #         geom_line(size = 1) +
    #         geom_point(size = 2) +
    #         scale_x_continuous(name = "\nAnnual biting rate per adult male",
    #                            breaks = 1e3 * 2 * (2:10)) +
    #         scale_y_continuous(name = "Prevalence (%) of skin microfilariae in population 5+\n",
    #                            breaks = 20 * 0:5) +
    #         scale_color_discrete(name = "Transmission scenario") +
    #         scale_alpha_continuous(name = "Extinction probability", range = c(1, 0.5)) +
    #         expand_limits(y = c(0, 80))
    # )
    
    print(ggplot(data = monitor.prectrl.avg,
                 mapping = aes(x = abr, y = pLarv_5plus * 100,
                               alpha = prop_run_extinct,
                               col = trans.scenario)) +
            geom_line(size = 1) +
            geom_point(size = 2, mapping = aes(shape = prop_extinct_cat)) +
            scale_x_log10(name = "\nAnnual biting rate per adult male",
                        breaks = 1e3 * 2 * (2:10)) +
            scale_y_continuous(name = "Prevalence (%) of skin microfilariae in population 5+\n",
                               breaks = 20 * 0:5) +
            scale_color_discrete(name = "Transmission scenario") +
            scale_alpha_continuous(name = "Extinction probability",
                                   range = c(.9, .5),
                                   guide = FALSE) +
            scale_shape_manual(name = "Extinction probability",
                               values = c(15, 1, 8)) +
            expand_limits(y = c(0, 80)) +
            theme(axis.text.x = element_text(angle = 45, vjust = 1, hjust = 1)) +
            guides(colour = guide_legend(order = 1), 
                   shape = guide_legend(order = 2))
    )
    
    print(ggplot(data = monitor.prectrl.avg,
                 mapping = aes(x = abr, y = CMFL,
                               alpha = prop_run_extinct,
                               col = trans.scenario)) +
            geom_line(size = 1) +
            geom_point(size = 2, mapping = aes(shape = prop_extinct_cat)) +
            scale_x_continuous(name = "\nAnnual biting rate per adult male",
                               breaks = 1e3 * 2 * (2:10)) +
            scale_y_continuous(name = "Community microfilarial load (mf/ss)\n") +
            scale_color_discrete(name = "Transmission scenario") +
            scale_alpha_continuous(name = "Extinction probability",
                                   range = c(.9, .5),
                                   guide = FALSE) +
            scale_shape_manual(name = "Extinction probability",
                               values = c(15, 1, 8)) +
            expand_limits(y = 0) +
            guides(colour = guide_legend(order = 1), 
                   shape = guide_legend(order = 2))
    )
    
    print(ggplot(data = monitor.prectrl.avg,
                 mapping = aes(x = pLarv_5plus * 100, y = CMFL,
                               alpha = prop_run_extinct,
                               col = trans.scenario)) +
            geom_point(size = 2, mapping = aes(shape = prop_extinct_cat)) +
            scale_x_continuous(name = "\nPrevalence (%) of skin microfilariae in population 5+",
                               breaks = 0:5 * 20) +
            scale_y_continuous(name = "Community microfilarial load (mf/ss)\n") +
            scale_color_discrete(name = "Transmission scenario") +
            scale_alpha_continuous(name = "Extinction probability",
                                   range = c(.9, .5),
                                   guide = FALSE) +
            scale_shape_manual(name = "Extinction probability",
                               values = c(15, 1, 8)) +
            expand_limits(x = c(0, 100)) +
            guides(colour = guide_legend(order = 1), 
                   shape = guide_legend(order = 2))
    )
    
    print(ggplot(data = monitor[Year == 0],
                 mapping = aes(x = pLarv_5plus * 100, y = CMFL,
                               col = trans.scenario)) +
            geom_point(size = 1, alpha = 0.25) +
            scale_x_continuous(name = "\nPrevalence (%) of skin microfilariae in population 5+",
                               breaks = 0:5 * 20) +
            scale_y_continuous(name = "Community microfilarial load (mf/ss)\n") +
            scale_color_discrete(name = "Transmission scenario",
                                 guide = FALSE) +
            facet_wrap(~ trans.scenario, ncol = 3) +
            expand_limits(x = c(0, 100))
    )
    
    print(ggplot(data = monitor.prectrl.avg,
                 mapping = aes(x = pLarv_5plus * 100, y = Int_pLarv_5plus,
                               alpha = prop_run_extinct,
                               col = trans.scenario)) +
            geom_line(size = 1) +
            geom_point(size = 2, mapping = aes(shape = prop_extinct_cat)) +
            scale_x_continuous(name = "\nPrevalence (%) of skin microfilariae in population 5+",
                               breaks = 0:5 * 20) +
            scale_y_continuous(name = "Mean skin microfilarial density (mf/ss) in population 5+ \n") +
            scale_color_discrete(name = "Transmission scenario") +
            scale_alpha_continuous(name = "Extinction probability",
                                   range = c(.9, .5),
                                   guide = FALSE) +
            scale_shape_manual(name = "Extinction probability",
                               values = c(15, 1, 8)) +
            expand_limits(x = c(0, 100)) +
            guides(colour = guide_legend(order = 1), 
                   shape = guide_legend(order = 2))
    )
    
    print(ggplot(data = monitor.prectrl.avg,
                 mapping = aes(x = pLarv_5plus * 100, y = Int_pLarv_5plus_pos,
                               alpha = prop_run_extinct,
                               col = trans.scenario)) +
            geom_line(size = 1) +
            geom_point(size = 2, mapping = aes(shape = prop_extinct_cat)) +
            scale_x_continuous(name = "\nPrevalence (%) of skin microfilariae in population 5+",
                               breaks = 0:5 * 20) +
            scale_y_continuous(name = "Mean skin microfilarial density (mf/ss) in mf-positive population 5+\n") +
            scale_color_discrete(name = "Transmission scenario") +
            scale_alpha_continuous(name = "Extinction probability",
                                   range = c(.9, .5),
                                   guide = FALSE) +
            scale_shape_manual(name = "Extinction probability",
                               values = c(15, 1, 8)) +
            expand_limits(x = c(0, 100)) +
            guides(colour = guide_legend(order = 1), 
                   shape = guide_legend(order = 2))
    )
    
    base.breaks <- function(n = 10) {
      function(x) {
        axisTicks(log10(range(x, na.rm = TRUE)), log = TRUE, n = n)
      }
    }
    
    print(ggplot(data = monitor[Year == 0],
                 mapping = aes(x = pLarv_5plus * 100, y = Int_pLarv_5plus / pLarv_5plus,
                               col = trans.scenario)) +
            geom_smooth(se = FALSE) +
            scale_x_continuous(name = "\nPrevalence (%) of skin microfilariae in population 5+",
                               breaks = 0:5 * 20) +
            scale_y_log10(name = "Mean skin microfilarial density (mf/ss) in mf-positive population 5+\n",
                          breaks = base.breaks(),
                          minor_breaks = NULL) +
            scale_color_discrete(name = "Transmission scenario") +
            expand_limits(x = c(0, 100),
                          y = c(1, 100))
    )
    
    
    
    # manipulate plot to add a sixth panel with the mean lines of five previous panels
    p <- ggplot(data = monitor[Year == 0 & Int_pLarv_5plus / pLarv_5plus >= 1],
                mapping = aes(x = pLarv_5plus * 100, y = Int_pLarv_5plus / pLarv_5plus,
                              col = trans.scenario)) +
      geom_point(size = 1, alpha = 0.25) +
      stat_smooth(col = "black", se = FALSE) +
      scale_x_continuous(name = "\nPrevalence (%) of skin microfilariae in population 5+",
                         breaks = 0:5 * 20) +
      scale_y_log10(name = "Mean skin microfilarial density in mf-positive population 5+\n",
                    breaks = base.breaks(),
                    minor_breaks = NULL) +
      scale_color_discrete(guide = FALSE) +
      expand_limits(x = c(0, 100)) +
      facet_wrap(~ trans.scenario, ncol = 3)
    temp <- monitor[Year == 0 & Int_pLarv_5plus / pLarv_5plus >= 1]
    temp[, x := pLarv_5plus * 100]
    temp[, y := Int_pLarv_5plus / pLarv_5plus]
    levels(temp$trans.scenario)[6] <- "Comparison"

    plot.data <- ggplot_build(p)
    panel.6 <- plot.data$data[[2]]
    levels(panel.6$PANEL) <- levels(temp$trans.scenario)
    panel.6$trans.scenario <- levels(panel.6$PANEL)[6]
    
    print(ggplot(data = temp,
                 mapping = aes(x = pLarv_5plus * 100, y = Int_pLarv_5plus / pLarv_5plus)) +
            geom_point(mapping = aes(col = trans.scenario),
                       size = 1, shape = 1, alpha = 0.15) +
            stat_smooth(mapping = aes(col = trans.scenario), se = FALSE) +
            scale_x_continuous(name = "\nPrevalence (%) of skin microfilariae in population 5+",
                               breaks = 0:5 * 20) +
            scale_y_log10(name = "Mean skin microfilarial density (mf/ss) in mf-positive population 5+\n",
                          breaks = base.breaks(),
                          minor_breaks = NULL) +
            scale_color_discrete(name = "Transmission scenario") +
            expand_limits(x = c(0, 100)))
    
    print(ggplot(data = monitor[Year == 0 & Int_pLarv_5plus / pLarv_5plus >= 1],
                 mapping = aes(x = pLarv_5plus * 100, y = Int_pLarv_5plus / pLarv_5plus,
                               col = trans.scenario)) +
            geom_point(size = 1, alpha = 0.25) +
            stat_smooth(col = "black") +
            scale_x_continuous(name = "\nPrevalence (%) of skin microfilariae in population 5+",
                               breaks = 0:5 * 20) +
            scale_y_log10(name = "Mean skin microfilarial density (mf/ss) in mf-positive population 5+\n",
                          breaks = base.breaks(),
                          minor_breaks = NULL) +
            scale_color_discrete(guide = FALSE) +
            expand_limits(x = c(0, 100)) +
            facet_wrap(~ trans.scenario, ncol = 3)
    )
    
    print(ggplot(data = monitor[Year == 0 & Int_pLarv_5plus / pLarv_5plus >= 1],
                 mapping = aes(x = pLarv_5plus * 100, y = Int_pLarv_5plus / pLarv_5plus,
                               col = trans.scenario)) +
            geom_point(size = 1, alpha = 0.25) +
            stat_smooth(col = "black") +
            scale_x_continuous(name = "\nPrevalence (%) of skin microfilariae in population 5+",
                               breaks = 0:4 * 5,
                               minor_breaks = 0:20) +
            scale_y_log10(name = "Mean skin microfilarial density (mf/ss) in mf-positive population 5+\n",
                          breaks = base.breaks(),
                          minor_breaks = NULL) +
            scale_color_discrete(guide = FALSE) +
            coord_cartesian(xlim = c(0, 20)) +
            facet_wrap(~ trans.scenario, ncol = 3)
    )
    
    
    # select 5 scenarios with similar pre-control mf prev but different transmission conditions
      plot.scen.intens.1 <- monitor.prectrl.avg[, scen[which.min((pLarv_5plus - 0.4)^2)],
                                                by = trans.scenario][, V1]
      plot.scen.intens.2 <- monitor.prectrl.avg[, scen[which.min((pLarv_5plus - 0.5)^2)],
                                                by = trans.scenario][, V1]
      plot.scen.intens.3 <- monitor.prectrl.avg[, scen[which.min((pLarv_5plus - 0.6)^2)],
                                                by = trans.scenario][, V1]
      
      monitor.prectrl.avg[scen %in% plot.scen.intens.1]
      monitor.prectrl.avg[scen %in% plot.scen.intens.2]
      monitor.prectrl.avg[scen %in% plot.scen.intens.3]
      
      monitor.intens.dist.avg[scen %in% plot.scen.intens.1, pre.ctrl.endem := "40% mf prev in age 5+"]
      monitor.intens.dist.avg[scen %in% plot.scen.intens.2, pre.ctrl.endem := "50% mf prev in age 5+"]
      monitor.intens.dist.avg[scen %in% plot.scen.intens.3, pre.ctrl.endem := "60% mf prev in age 5+"]
      monitor.intens.dist.avg[, pre.ctrl.endem := factor(pre.ctrl.endem,
                                                         levels = c("40% mf prev in age 5+",
                                                                    "50% mf prev in age 5+",
                                                                    "60% mf prev in age 5+"))]
      
    print(ggplot(data = monitor.intens.dist.avg[intens.class != "0" &
                                                  scen %in% c(plot.scen.intens.1,
                                                              plot.scen.intens.2,
                                                              plot.scen.intens.3)],
                 mapping = aes(x = intens.class, y = prev * 100,
                               col = trans.scenario,
                               group = trans.scenario),
                 alpha = 0.75) +
            geom_line(size = 1) + 
            # geom_point(size = 2) + 
            scale_x_discrete(name = "\nSkin microfilarial density category (average mf/ss in two snips)") +
            scale_y_continuous(name = "Frequecy of skin microfilarial density in population 5+ (%)\n") +
            scale_color_discrete(name = "Transmission scenario") +
            expand_limits(y = 0) +
            facet_wrap(~ pre.ctrl.endem, ncol = 1) +
            theme(axis.text.x = element_text(angle = 45, vjust = 1, hjust=1))
    )
    
    print(ggplot(data = monitor.intens.dist.avg[intens.class != "0-0" &
                                                  (scen %in% c(plot.scen.intens.1,
                                                               plot.scen.intens.2,
                                                               plot.scen.intens.3))],
                 mapping = aes(x = intens.class, y = prev.cum.pos * 100,
                               col = trans.scenario,
                               group = trans.scenario),
                 alpha = 0.75) +
            geom_line(size = 1) + 
            # geom_point(size = 2) + 
            scale_x_discrete(name = "\nSkin microfilarial density category (average mf/ss in two snips)") +
            scale_y_continuous(name = "Cumulative prevalence of skin microfilariae in population 5+ (%)\n") +
            scale_color_discrete(name = "Transmission scenario") +
            expand_limits(y = 0) +
            theme(axis.text.x = element_text(angle = 45, vjust = 1, hjust=1)) +
            facet_wrap(~ pre.ctrl.endem, ncol = 1) +
            ggtitle(label = "check for cumulative prevalence (plateau on the right = mfprev in age 5+)",
                    subtitle = "(same scenarios as previous figure)")
    )
    
    monitor.intens.dist.avg[, pre.ctrl.endem := NULL]
    
    
    # select scenarios with similar pre-control CMFL but different transmission conditions
    plot.scen.intens.1 <- monitor.prectrl.avg[, scen[which.min((CMFL - 5)^2)],
                                            by = trans.scenario][, V1]
    plot.scen.intens.2 <- monitor.prectrl.avg[, scen[which.min((CMFL - 10)^2)],
                                              by = trans.scenario][, V1]
    plot.scen.intens.3 <- monitor.prectrl.avg[, scen[which.min((CMFL - 20)^2)],
                                              by = trans.scenario][, V1]
    
    monitor.prectrl.avg[scen %in% plot.scen.intens.1]
    monitor.prectrl.avg[scen %in% plot.scen.intens.2]
    monitor.prectrl.avg[scen %in% plot.scen.intens.3]
    
    monitor.intens.dist.avg[scen %in% plot.scen.intens.1, pre.ctrl.endem := "CMFL 5 mf/ss"]
    monitor.intens.dist.avg[scen %in% plot.scen.intens.2, pre.ctrl.endem := "CMFL 10 mf/ss"]
    monitor.intens.dist.avg[scen %in% plot.scen.intens.3, pre.ctrl.endem := "CMFL 20 mf/ss"]
    monitor.intens.dist.avg[, pre.ctrl.endem := factor(pre.ctrl.endem,
                                                       levels = c("CMFL 5 mf/ss",
                                                                  "CMFL 10 mf/ss",
                                                                  "CMFL 20 mf/ss"))]
    
    print(ggplot(data = monitor.intens.dist.avg[intens.class != "0-0" &
                                                  (scen %in% plot.scen.intens.1 |
                                                     scen %in% plot.scen.intens.2 |
                                                     scen %in% plot.scen.intens.3)],
                 mapping = aes(x = intens.class, y = prev * 100,
                               col = trans.scenario,
                               group = trans.scenario),
                 alpha = 0.75) +
            geom_line(size = 1) + 
            # geom_point(size = 2) + 
            scale_x_discrete(name = "\nSkin microfilarial density category (average mf/ss in two snips)") +
            scale_y_continuous(name = "Prevalence of skin microfilariae in population 5+ (%)\n") +
            scale_color_discrete(name = "Transmission scenario") +
            expand_limits(y = 0) +
            theme(axis.text.x = element_text(angle = 45, vjust = 1, hjust = 1)) +
            facet_wrap(~ pre.ctrl.endem, ncol = 1) +
            ggtitle(label = "alternative selection of scenarios: based on pre-control CMFL",
                    subtitle = "(to be further calibrated)")
    )
    
    dev.off()
    embedFonts(file = pdf.file.name, outfile = pdf.file.name)
    
    
    pdf.file.name <- "assort_mix_plots_intensity_in_flies.pdf"
    pdf(file = pdf.file.name, width = 6, height = 3.5)
    
    monitor.intens.dist.avg[, pre.ctrl.endem := NULL]
    
    gg_color_hue <- function(n) {
      hues = seq(15, 375, length = n + 1)
      hcl(h = hues, l = 65, c = 100)[1:n]
    }
    print(ggplot(data = L.intens.ratio.fly,
                 mapping = aes(x = pLarv_5plus * 100, y = ratio,
                               col = trans.scenario)) +
            geom_point(size = 1, alpha = 0.25) +
            stat_smooth(col = "black", se = FALSE) +
            geom_hline(mapping = aes(yintercept = 1), linetype = 2) +
            scale_x_continuous(name = "\nPrevalence (%) of skin microfilariae in population 5+",
                               breaks = 0:5 * 20) +
            scale_y_log10(name = "Ratio of larval infection intensity\nin fly population H vs. L\n",
                          breaks = base.breaks(),
                          minor_breaks = NULL) +
            scale_color_manual(guide = FALSE,
                               values = gg_color_hue(5)[2:4]) +
            expand_limits(x = c(0, 100)) +
            facet_wrap(~ trans.scenario, ncol = 3) +
            coord_cartesian(ylim = c(1, 100))
    )
    
    print(ggplot(data = L.intens.ratio.fly,
                 mapping = aes(x = pLarv_5plus * 100, y = ratio,
                               col = trans.scenario)) +
            # geom_point(size = 1, alpha = 0.25, shape = 1) +
            stat_smooth(mapping = aes(col = trans.scenario), se = FALSE) +
            geom_hline(mapping = aes(yintercept = 1), linetype = 2) +
            scale_x_continuous(name = "\nPrevalence (%) of skin microfilariae in population 5+",
                               breaks = 0:5 * 20) +
            scale_y_log10(name = "Ratio of larval infection intensity\nin fly population H vs. L\n",
                          breaks = base.breaks(),
                          minor_breaks = NULL) +
            scale_color_manual(name = "Transmission scenario",
                               values = gg_color_hue(5)[2:4]) +
            expand_limits(x = c(0, 100)) +
            coord_cartesian(ylim = c(1, 100))
    )
    
    dev.off()
    embedFonts(file = pdf.file.name, outfile = pdf.file.name)
  }
  
  
## END OF CODE ##
