# Supplementary material for: The effect of assortative mixing on stability of low helminth transmission levels and on the impact of mass drug administration: Model explorations for onchocerciasis
Source: PLoS Negl Trop Dis. 2018 Oct 8;12(10):e0006624. doi: 10.1371/journal.pntd.0006624 (PMC6175282; doi:10.1371/journal.pntd.0006624)
Supplement: S1 File — R scripts to run the model and analyses. (ZIP) [file pntd.0006624.s006.zip › 05_assortative_mixing_Curve.R]

rm(list = ls())

library(data.table)
library(plyr)
library(doParallel)
library(foreach)
library(ggplot2)
library(boot)

library(rstudioapi)
this.dir <- dirname(rstudioapi::getActiveDocumentContext()$path)
base.dir <- this.dir # I set base.dir as this.dir, the dir from which this r file was openend 
out.dir <- file.path(base.dir, "02_Output")

setwd(out.dir)

pdf.file.name <- "assort_mix_plots_mechanism.pdf"
pdf(file = pdf.file.name, width = 7, height = 5)

# function to make a table of the relative risk distribution
HRCovPersRisk<-function(par) {
  contrib.k<- par
  distrfunct<- function (x) {dgamma(x, shape = contrib.k, rate = contrib.k)}
  values<-seq(0, 5, 0.0025)
  tot.people.persrisk<-unlist(lapply(values,distrfunct))
  
  scenario.names <- paste0("k = ", format(contrib.k, nsmall = 1))
  
  data.table(values, tot.people.persrisk, scenario=rep( as.factor(scenario.names), length(values)))
}

# which parameter settings to calculate the risk contacts curve for. per item, a list of parameters fh, s and k (as defined in our paper)
parlist<-list(3.5, 1) 

# calculate for all wanted parameter settings and make one big table to make the plot with
d <- lapply(parlist, HRCovPersRisk)
fulltable3<-do.call(rbind,d)

# Note, only the k paramater is relevant here, (i.e. red is also orange green and blue) 
gg_color_hue <- function(n) {
  hues = seq(15, 375, length = n + 1)
  hcl(h = hues, l = 65, c = 100)[1:n]
}

ggplot(fulltable3, aes(x = values, y = tot.people.persrisk, colour=scenario, group=rev(scenario))) +
  geom_line(size = 1) +
  scale_color_manual(name = "Transmission scenario",
                     values = gg_color_hue(5)[c(1, 5)]) +
  geom_vline(aes(xintercept = 1), linetype = 2, alpha = 0.5) +
  labs(y = expression(atop(Probability~density~of~a~person~having~relative~exposure~gamma['i'], "")),
       x = expression(atop("", Individual~relative~exposure~to~fly~bites~gamma['i'])))


# function to make a table of high risk cloud contacts over relative risk percentile  
HRCfunct<-function(par)
{ frac.hm.cH<-par[1]
  mixt<-par[2]
  contrib.k<-par[3]
  fcLc <- function (mix.2) {-0.5+qbeta(p = 1-frac.hm.cH, shape1 = ((1 - mixt) / mixt)*(round(frac.hm.cH)*mix.2 + (1-round(frac.hm.cH))), shape2 = ((1 - mixt) / mixt)*((1-round(frac.hm.cH))*mix.2+round(frac.hm.cH)))}
  mix.2 <- ifelse(mixt>0, uniroot( fcLc, c(-0,100))$root,1)
  clouddistr <- function (x) {x*dgamma(x, shape = contrib.k, rate = contrib.k)*(qbeta(p = pgamma(x, shape = contrib.k, rate = contrib.k), shape1 = ((1 - mixt) / mixt)*(round(frac.hm.cH)*mix.2 + (1-round(frac.hm.cH))), shape2 = ((1 - mixt) / mixt)*((1-round(frac.hm.cH))*mix.2+round(frac.hm.cH))))}
  cl <- function (x) {x*dgamma(x, shape = contrib.k, rate = contrib.k) - 2* (x*dgamma(x, shape = contrib.k, rate = contrib.k)*(qbeta(p = pgamma(x, shape = contrib.k, rate = contrib.k), shape1 = ((1 - mixt) / mixt)*(round(frac.hm.cH)*mix.2 + (1-round(frac.hm.cH))), shape2 = ((1 - mixt) / mixt)*((1-round(frac.hm.cH))*mix.2+round(frac.hm.cH)))))}
  cl.H <- integrate(clouddistr, 0, 100)$value
  contacts.cH <- function (x) {(qbeta(p = x, shape1 = ((1 - mixt) / mixt)*(round(frac.hm.cH)*mix.2 + (1-round(frac.hm.cH))), shape2 = ((1 - mixt) / mixt)*((1-round(frac.hm.cH))*mix.2+round(frac.hm.cH))))}
  # values for the curve, stepsize is the last number
  values<-seq(0, 1, 0.0025)
  clH.contacts.perct<-unlist(lapply(values,contacts.cH))
  
  scenario.names <- ifelse(mixt == 0,
                           paste0("k = ", format(contrib.k, nsmall = 1), " (one fly population)"),
                           paste0("k = ", format(contrib.k, nsmall = 1),
                                  ", f.H = ", format(frac.hm.cH, nsmall = 2),
                                  ", s = ", format(mixt, nsmall = 1)))
  
  data.table(values, clH.contacts.perct, scenario=rep( as.factor(scenario.names), length(values)))
  }

# which parameter settings to calculate the risk contacts curve for. per item, a list of parameters fh, s and k (as defined in our paper)
parlist<-list(c(0.5, 0.0, 3.5), c(0.5, 0.8, 3.5),c(0.25, 0.8, 3.5), c(0.1, 0.8, 3.5), c(0.5, 0.0, 1)) 

# calculate for all wanted parameter settings and make one big table to make the plot with
d <- lapply(parlist, HRCfunct)
fulltable<-do.call(rbind,d)

# Note, the k paramater is actually completeley irrelevant here! But taking it out of my equations was too much effort. 
ggplot(fulltable, aes(x = values, y = clH.contacts.perct, colour=scenario,
                      linetype = scenario, group=rev(scenario))) +
  geom_line(size = 1) +
  scale_color_discrete(name = "Transmission scenario") +
  scale_linetype_manual(name = "Transmission scenario", values = c(2, rep(1,4))) +
  scale_x_continuous(name = expression(atop("",
                                            Individual~relative~exposure~to~fly~bites~gamma['i']~(percentile))),
                     breaks = 0:5 / 5) +
  scale_y_continuous(name = "Fraction of all contacts that are with fly population H\n",
                     breaks = 0:5 / 5) +
  theme(legend.key.width = unit(2,"line"))


# function to make a table of cloud contacts over relative risk  
HRCovPersRisk<-function(par) {
  frac.hm.cH<-par[1]
  mixt<-par[2]
  contrib.k<-par[3]
  
  fcLc <- function (mix.2) {-0.5+qbeta(p = 1-frac.hm.cH, shape1 = ((1 - mixt) / mixt)*(round(frac.hm.cH)*mix.2 + (1-round(frac.hm.cH))), shape2 = ((1 - mixt) / mixt)*((1-round(frac.hm.cH))*mix.2+round(frac.hm.cH)))}
  mix.2 <- ifelse(mixt>0, uniroot( fcLc, c(-0,100))$root,1)
  
  clouddistrA <- function (x) {x*dgamma(x, shape = contrib.k, rate = contrib.k)}
  clouddistr <- function (x) {x*dgamma(x, shape = contrib.k, rate = contrib.k)*(qbeta(p = pgamma(x, shape = contrib.k, rate = contrib.k), shape1 = ((1 - mixt) / mixt)*(round(frac.hm.cH)*mix.2 + (1-round(frac.hm.cH))), shape2 = ((1 - mixt) / mixt)*((1-round(frac.hm.cH))*mix.2+round(frac.hm.cH))))}
  cl <- function (x) {x*dgamma(x, shape = contrib.k, rate = contrib.k) - 2* (x*dgamma(x, shape = contrib.k, rate = contrib.k)*(qbeta(p = pgamma(x, shape = contrib.k, rate = contrib.k), shape1 = ((1 - mixt) / mixt)*(round(frac.hm.cH)*mix.2 + (1-round(frac.hm.cH))), shape2 = ((1 - mixt) / mixt)*((1-round(frac.hm.cH))*mix.2+round(frac.hm.cH)))))}
  ### Note (Luc): x * dgamma(x, ...) is proportional to the density that a given fly will bite a person with a certain relative exposure
  
  cl.H <- integrate(clouddistr, 0, 100)$value
  contacts.cH <- function (x) {(qbeta(p = x, shape1 = ((1 - mixt) / mixt)*(round(frac.hm.cH)*mix.2 + (1-round(frac.hm.cH))), shape2 = ((1 - mixt) / mixt)*((1-round(frac.hm.cH))*mix.2+round(frac.hm.cH))))}
  
  values<-seq(0, 5, 0.0025)
  tot.contacts.persrisk<-unlist(lapply(values,clouddistrA))
  clH.contacts.persrisk<- unlist(lapply(values,clouddistr))
  
  scenario.names <- ifelse(mixt == 0,
                           paste0("k = ", format(contrib.k, nsmall = 1), " (one fly population)"),
                           paste0("k = ", format(contrib.k, nsmall = 1),
                                  ", f.H = ", format(frac.hm.cH, nsmall = 2),
                                  ", s = ", format(mixt, nsmall = 1)))
  
  data.table(values,
             tot.contacts.persrisk,
             clH.contacts.persrisk,
             scenario = rep(as.factor(scenario.names),
                            length(values)))
}


# which parameter settings to calculate the risk contacts curve for. per item, a list of parameters fh, s and k (as defined in our paper)
parlist<-list(c(0.5, 0.0, 3.5), c(0.5, 0.8, 3.5),c(0.25, 0.8, 3.5), c(0.1, 0.8, 3.5), c(0.5, 0.0, 1)) 

# calculate for all wanted parameter settings and make one big table to make the plot with
d <- lapply(parlist, HRCovPersRisk)
fulltable2<-do.call(rbind,d)

# Per fly bite probability distribution for the bite to be on someone with personal risk gamma_i.  
# Darker filled in areas are the bites by flies from cloud H.  
ggplot(data = fulltable2,
       mapping = aes(x = values,
                     colour = scenario,
                     group = rev(scenario))) +
  geom_area(mapping = aes(x = values,
                          y = tot.contacts.persrisk,
                          fill = scenario),
            alpha = 0.4) +
  geom_area(data = fulltable2[scenario %in% levels(scenario)[2:4]],
            mapping = aes(y = clH.contacts.persrisk,
                          fill = scenario),
            alpha = 0.6,
            linetype = "dashed") +
  labs(y = expression(atop(Probability~density~of~a~fly~biting~a~person~with~relative~exposure~gamma['i'],
                      "(dark area for flies from fly population H)",
                      "")),
       x = expression(atop("",
                           Individual~relative~exposure~to~fly~bites~gamma['i']))) +
  scale_fill_discrete(guide = FALSE) +
  scale_colour_discrete(guide = FALSE) +
  facet_wrap(~ scenario, ncol = 3)
  


dev.off()
embedFonts(file = pdf.file.name, outfile = pdf.file.name)

### END OF CODE
