# Supplementary material for: The effect of assortative mixing on stability of low helminth transmission levels and on the impact of mass drug administration: Model explorations for onchocerciasis
Source: PLoS Negl Trop Dis. 2018 Oct 8;12(10):e0006624. doi: 10.1371/journal.pntd.0006624 (PMC6175282; doi:10.1371/journal.pntd.0006624)
Supplement: S1 File — R scripts to run the model and analyses. (ZIP) [file pntd.0006624.s006.zip › 04_run_scenarios_MDA.R]

# Host-structured stochastic model for evolution of polygenic drug restistance in STH

# Author: Luc Coffeng & Anneke de Vos
# Date created: March 2018

# Prep session
  rm(list = ls())

  library(data.table)
  library(plyr)
  library(doParallel)
  library(foreach)
  library(ggplot2)
  library(boot)
  #install.packages("rstudioapi") 
  # Only works in RStudio, allows locating this run file so the directory set-up can be automated.
  library(rstudioapi)
  this.dir <- dirname(rstudioapi::getActiveDocumentContext()$path)
  
  base.dir <- this.dir # I set base.dir as this.dir, the dir from which this r file was openend 
  code.dir <- file.path(base.dir, "01_Code")
  out.dir <- file.path(base.dir, "02_Output")
  
  simulation        <- FALSE
  accumulate.output <- FALSE  # only works if RData files with output per simulation still exist
  plot.output       <- TRUE 
  
# Scenario setup
  setwd(code.dir)
  scen.table <- fread("oncho_endem_scen_input_MDA_elimination.csv")
  
  setwd(out.dir)
  save(scen.table, file = "scen_table_mda+elimination.RData")
  
  if(simulation == TRUE) {
    
    seeds <- 1:200
    
    setwd(code.dir)
    source("model_oncho_assort_mix.R")
    
  # Run parallel simulations
    n.cores <- parallel::detectCores(logical = FALSE)
    cluster <- makeCluster(n.cores)
    registerDoParallel(cluster)
    
    foreach(i = seeds) %:%
    foreach(j = scen.table[, scen],
            .packages = c("data.table", "plyr", "abind", "boot"),
            .inorder = FALSE,
            .errorhandling = "remove") %dopar% {
              
            # Set model parameters
              setwd(code.dir)
              source("par_oncho_MDA+elimination.R")
              
              model.par <- within(model.par,{
                
                abr        <- scen.table[scen == j, abr]
                contrib.k  <- scen.table[scen == j, k]
                mix.theta  <- scen.table[scen == j, mixtheta]
                frac.hm.cH <- scen.table[scen == j, frachmcH]
                
                mda.time   <- scen.table[scen == j, 200 + 0:mda.time]  # annual MDA
                mda.cov    <- scen.table[scen == j, mda.cov]
                syst.part  <- scen.table[scen == j, syst.part]
                runtime    <- scen.table[scen == j, 200 + max(mda.time) + 50]
                
              })
              
              set.seed(12345 + i + (j - 1) * seeds)
              monitor <- run.model(sim_name = paste0("sim", i))
              
            # Proces and save output
              setwd(out.dir)
              monitor[, Year := Year - model.par$mda.time[1]]
              monitor[, scen := j]
              monitor[, iter := i]
              
              save(monitor, file = paste0("monitor_mda_elim_scen_", j,
                                          "_iter_", i, ".RData"))
            }
  
          
  # Clean up  
    stopCluster(cluster)
    
  }
  
  
# Accumulate output
  if(accumulate.output == TRUE) {
    setwd(out.dir)
    files <- dir(pattern = "^monitor_mda_elim_scen_[[:digit:]]")
    
    object.names <- sub(".RData", "", files)
    
    for(i in 1:length(files)) {
      load(files[i])
      assign(object.names[i], monitor)
    }
      
    monitor <- rbindlist(mget(object.names), fill = TRUE, use.names = TRUE)
    rm(list = object.names)
    
    
  # Combine with scenario parameters
    monitor <- merge(x = monitor, y = scen.table, by = "scen", all.x = TRUE)
    
    
  # Add column with total number of runs per scenario
    monitor <- monitor[Year != min(Year)]
    monitor[, N.run := sum(Year == 0),  # count simulations that were still running by start of MDA
            by = .(scen, k, mixtheta, frachmcH, abr,
                   mda.cov, mda.time, syst.part,
                   target_mf_prev)]
    monitor[Year == min(Year), .N, by = scen]  # Check number of runs per scen
    monitor[Year == min(Year), table(scen, iter)]  # Check number of runs per scen
    
    
  # Save to disk
    setwd(code.dir)
    source("par_oncho_MDA+elimination.R")
    setwd(out.dir)
    save(monitor, model.par, file = "monitor_mda_elim_scen_all.RData")
    
  }
  
  
# Prep output
  if(plot.output == TRUE) {
    
    setwd(out.dir)
    load(file = "monitor_mda_elim_scen_all.RData")
    
  # Remove simulations that did not meet pre-control equilibrium > 0.1 mf prev
    monitor[, N.run := NULL]  # to be redefined after selection of runs based on pre-control mf prev
    monitor.index <- monitor[Year == 0 & pLarv > 0.1,
                             .(N.run = .N,
                               iter = iter),
                             by = .(scen)]
    
    monitor <- merge(x = monitor.index,
                     y = monitor,
                     by = c("scen", "iter"),
                     all.x = TRUE, all.y = FALSE)
    
    
    monitor[mixtheta == 0,
            trans.scenario := paste0("k = ", format(k, nsmall = 1),
                                     " (one fly population)")]
    
    monitor[mixtheta > 0,
            trans.scenario := paste0("k = ", format(k, nsmall = 1),
                                     ", f.H = ", format(frachmcH, nsmall = 2),
                                     ", s = ", format(mixtheta, nsmall = 1))]
    
    
    monitor[, trans.scenario := factor(trans.scenario,
                                       levels = unique(trans.scenario)[c(1, 5, 4, 3,  2)])]
    
    monitor[, target_mf_prev := factor(target_mf_prev,
                                       levels = c(40, 50, 60),
                                       labels = paste0("Pre-control mf prevalence ",
                                                       c(40, 50, 60), "% and\n",
                                                       c(5, 7, 11), " MDA rounds with 65% coverage"))]
    
    monitor[, syst.part := factor(syst.part,
                                  levels = c(0, .5, 0.99),
                                  labels = c("Random MDA participation",
                                             "Semi-systematic MDA participation",
                                             "Fully systematic MDA participation"))]
    
    monitor.avg <- monitor[Int_pLarv > 0,  # this selection avoids 0/0 divisions
                           # using "sum" and dividing by "unique(N.run)" accounts
                           # for the otherwise missing rows that should have zero
                           # in them (in case of using mean)
                           .(pLarv_5plus = sum(pLarv_5plus) / unique(N.run),
                             pLarv = sum(pLarv) / unique(N.run),
                             
                             CMFL = sum(CMFL) / unique(N.run),
                             
                             Int_pLarv_5plus = sum(Int_pLarv_5plus) / unique(N.run),
                             Int_pLarv = sum(Int_pLarv) / unique(N.run),
                             Int_pLarv_5plus_pos = sum(Int_pLarv_5plus / pLarv_5plus) / unique(N.run),
                             Int_pLarv_pos = sum(Int_pLarv / pLarv) / unique(N.run),
                             
                             pWf_pop = sum(pWf_pop) / unique(N.run),
                             aWf_pop = sum(aWf_pop) / unique(N.run),
                             aWf_pop_pos = sum(aWf_pop / pWf_pop) / unique(N.run),
                             
                             fracPFWmated = sum(fracPFWmated) / unique(N.run),
                             
                             inflarvpfL = sum(inflarvpfL) / unique(N.run),
                             prop_run_extinct = 1 - .N / unique(N.run)),
                           
                           by = .(k, mixtheta, frachmcH, abr, scen,
                                  trans.scenario, syst.part,
                                  target_mf_prev, Year)]
    
    monitor.avg[, c("pLarv_5plus_rel", "pLarv_rel", "CMFL_rel") := 
                  lapply(.SD, function(x) {ifelse(x == 0, 0, x / x[Year == 0])}),
                by = .(k, mixtheta, frachmcH, abr, scen,
                       trans.scenario, syst.part,
                       target_mf_prev),
                .SDcols = c("pLarv_5plus", "pLarv", "CMFL")]
    
    monitor.elim <- monitor[, elim := max(Year) < unique(mda.time + 50),  # conditional on simulations running no longer than 50 years since last mda round
                            by = .(k, mixtheta, frachmcH, abr, scen,
                                  trans.scenario, syst.part,
                                  target_mf_prev, iter)]
    
    monitor.elim <- monitor.elim[Year == 0,
                                 .(p.elim = mean(elim),
                                   N.sim = .N),
                                 by = .(k, mixtheta, frachmcH, abr, scen,
                                        trans.scenario, syst.part,
                                        target_mf_prev)]
    monitor.elim <- dcast(data = monitor.elim,
                          formula = target_mf_prev + trans.scenario + abr ~ syst.part,
                          value.var = "p.elim",
                          fun.aggregate = mean)
    
    L.intens.ratio.fly <- monitor[Year == 0 & pLarv > 0 &
                                    syst.part == levels(syst.part)[2],
                                  .(ratio = inflarvpfH / inflarvpfL),
                                  by = .(k, mixtheta, frachmcH, abr, scen,
                                         trans.scenario,
                                         target_mf_prev)]
    L.intens.ratio.fly <- L.intens.ratio.fly[, .(ratio.mean = mean(ratio),
                                                 ratio.SD = sd(ratio),
                                                 ratio.SD.rel = sd(log(ratio)),
                                                 ratio.min = min(ratio),
                                                 ratio.max = max(ratio),
                                                 ratio.CI.lo = quantile(ratio, prob = 0.025),
                                                 ratio.CI.hi = quantile(ratio, prob = 0.975)),
                                             by = .(k, mixtheta, frachmcH, abr, scen,
                                                    trans.scenario,
                                                    target_mf_prev)]
    setkey(L.intens.ratio.fly, target_mf_prev, trans.scenario)
    
    
  # Plot output
    setwd(out.dir)
    
    write.table(monitor.elim, file = "elim_table.csv", sep = ",", row.names = FALSE)
    write.table(L.intens.ratio.fly, file = "l1_intense_ratio_fly.csv", sep = ",", row.names = FALSE)
    
    pdf.file.name <- "assort_mix_plots_elim.pdf"
    pdf(file = pdf.file.name, width = 10.5, height = 7.5)
    # pdf(file = "assort_mix_plots_elim.pdf", width = 7, height = 5)
    
    # print(ggplot(data = monitor[Year >= -5 & Year < 1 &
    #                               target_mf_prev == levels(target_mf_prev)[1] &
    #                               trans.scenario == levels(trans.scenario)[1]],
    #              mapping = aes(x = Year, y = pLarv_5plus, group = iter)) +
    #         geom_line(size = .25) +
    #         scale_x_continuous(name = "\nTime since start of control (years)") +
    #         scale_y_continuous(name = "Prevalence (%) of skin microfilariae in population 5+\n(unstandardised)\n") +
    #         scale_color_discrete(name = "Transmission scenario") +
    #         facet_grid(syst.part ~ target_mf_prev + trans.scenario) +
    #         expand_limits(y = 0))
    
    # print(ggplot(data = monitor.avg[Year >= -5 & Year < 1 & target_mf_prev == levels(target_mf_prev)[1] &
    #                               trans.scenario == levels(trans.scenario)[1] &
    #                               syst.part == levels(syst.part)[1]],
    #              mapping = aes(x = Year, y = pLarv_5plus,
    #                            group = trans.scenario,
    #                            col = trans.scenario)) +
    #         geom_line(size = .25) +
    #         scale_x_continuous(name = "\nTime since start of control (years)") +
    #         scale_y_continuous(name = "Prevalence (%) of skin microfilariae in population 5+\n(unstandardised)\n") +
    #         scale_color_discrete(name = "Transmission scenario") +
    #         facet_grid(trans.scenario ~ target_mf_prev) +
    #         expand_limits(y = 0))
    
    # print(ggplot(data = monitor.avg[Year >= -5],
    #              mapping = aes(x = Year, y = pLarv_5plus,
    #                            group = trans.scenario, iter,
    #                            col = trans.scenario)) +
    #         geom_line() +
    #         scale_x_continuous(name = "\nTime since start of control (years)") +
    #         scale_y_continuous(name = "Prevalence (%) of skin microfilariae in population 5+\n(unstandardised)\n") +
    #         scale_color_discrete(name = "Transmission scenario") +
    #         facet_grid(trans.scenario ~ target_mf_prev) +
    #         expand_limits(y = 0))
    
    print(ggplot(data = monitor.avg[Year >= -5],
                 mapping = aes(x = Year, y = pLarv_5plus,
                               group = trans.scenario,
                               col = trans.scenario)) +
            geom_line() +
            scale_x_continuous(name = "\nTime since start of control (years)") +
            scale_y_continuous(name = "Prevalence (%) of skin microfilariae in population 5+\n") +
            scale_color_discrete(name = "Transmission scenario") +
            facet_wrap(~ target_mf_prev + syst.part, ncol = 3) +
            expand_limits(y = 0))
    
    print(ggplot(data = monitor.avg[Year >= -5 & round(Year, 0) == Year],
                 mapping = aes(x = Year, y = pLarv_5plus,
                               group = trans.scenario,
                               col = trans.scenario)) +
            geom_line() +
            scale_x_continuous(name = "\nTime since start of control (years)") +
            scale_y_continuous(name = "Prevalence (%) of skin microfilariae in population 5+\n") +
            scale_color_discrete(name = "Transmission scenario") +
            facet_wrap(~ target_mf_prev + syst.part, ncol = 3) +
            expand_limits(y = 0))
    
    print(ggplot(data = monitor.avg[Year >= -5],
                 mapping = aes(x = Year, y = pLarv_5plus_rel,
                               group = trans.scenario,
                               col = trans.scenario)) +
            geom_line() +
            scale_x_continuous(name = "\nTime since start of control (years)") +
            scale_y_continuous(name = "Prevalence (%) of skin microfilariae in population 5+\nrelative to pre-control\n") +
            scale_color_discrete(name = "Transmission scenario") +
            facet_wrap(~ target_mf_prev + syst.part, ncol = 3) +
            expand_limits(y = c(0, 1)))
    
    print(ggplot(data = monitor.avg[Year >= -5 & round(Year, 0) == Year],
                 mapping = aes(x = Year, y = pLarv_5plus_rel,
                               group = trans.scenario,
                               col = trans.scenario)) +
            geom_line() +
            scale_x_continuous(name = "\nTime since start of control (years)") +
            scale_y_continuous(name = "Prevalence (%) of skin microfilariae in population 5+\nrelative to pre-control\n") +
            scale_color_discrete(name = "Transmission scenario") +
            facet_wrap(~ target_mf_prev + syst.part, ncol = 3) +
            expand_limits(y = c(0, 1)))
    
    print(ggplot(data = monitor.avg[Year >= -5],
                 mapping = aes(x = Year, y = pLarv_5plus,
                               group = syst.part,
                               col = trans.scenario,
                               linetype = syst.part)) +
            geom_line() +
            scale_x_continuous(name = "\nTime since start of control (years)") +
            scale_y_continuous(name = "Prevalence (%) of skin microfilariae in population 5+\n(average over repeated simulations)\n") +
            scale_color_discrete(name = "Transmission scenario") +
            scale_linetype_manual(name = "", values = 3:1) + 
            facet_grid(trans.scenario ~ target_mf_prev) +
            expand_limits(y = 0))
    
    dev.off()
    embedFonts(file = pdf.file.name, outfile = pdf.file.name)
    
    pdf.file.name <- "assort_mix_plots_elim_main1.pdf"
    pdf(file = pdf.file.name, width = 5.5, height = 3)
    
    print(ggplot(data = monitor.avg[Year >= -5 &
                                      target_mf_prev == levels(target_mf_prev)[2] &
                                      syst.part == levels(syst.part)[2]],
                 mapping = aes(x = Year, y = pLarv_5plus,
                               group = trans.scenario,
                               col = trans.scenario)) +
            geom_line() +
            scale_x_continuous(name = "\nTime since start of control (years)") +
            scale_y_continuous(name = "Prevalence (%) of skin microfilariae\nin population 5+\n") +
            scale_color_discrete(name = "Transmission scenario") +
            # facet_wrap(~ target_mf_prev + syst.part, ncol = 3) +
            expand_limits(y = 0))
    
    dev.off()
    embedFonts(file = pdf.file.name, outfile = pdf.file.name)
    
    pdf.file.name <- "assort_mix_plots_elim_main2.pdf"
    pdf(file = pdf.file.name, width = 7, height = 5)
    
    print(ggplot(data = monitor[Year >= -5 &
                                  target_mf_prev == levels(target_mf_prev)[2] &
                                  syst.part == levels(syst.part)[2]],
                 mapping = aes(x = Year -6, y = pLarv_5plus)) +
            geom_line(mapping = aes(col = trans.scenario, group = iter),
                      alpha = 0.25, size = 0.25) +
            geom_line(data = monitor.avg[Year >= -5  &
                                           target_mf_prev == levels(target_mf_prev)[2] &
                                           syst.part == levels(syst.part)[2]],
                      col = "black", alpha = 0.5) +
            scale_x_continuous(name = "\nTime since stopping MDA (years)") +
            scale_y_continuous(name = "Prevalence (%) of skin microfilariae\nin population 5+\n") +
            scale_color_discrete(guide = FALSE) +
            facet_wrap(~ trans.scenario, ncol = 3) +
            expand_limits(y = 0))
    
    dev.off()
    embedFonts(file = pdf.file.name, outfile = pdf.file.name)
    
  }
  
  
## END OF CODE ##
