# Supplementary material for: The effect of assortative mixing on stability of low helminth transmission levels and on the impact of mass drug administration: Model explorations for onchocerciasis
Source: PLoS Negl Trop Dis. 2018 Oct 8;12(10):e0006624. doi: 10.1371/journal.pntd.0006624 (PMC6175282; doi:10.1371/journal.pntd.0006624)
Supplement: S1 File — R scripts to run the model and analyses. (ZIP) [file pntd.0006624.s006.zip › 01_Code/par_oncho_MDA+elimination.R]

# model parameters for onchocerciasis with assortative mixing
model.par <- list(
  
  # Simulation setup
  runtime = 200,        # Time period for which output is saved (in years)
  survey.time.start = 175,  # Time point at which to start surveys
  steps = 12,           # Number of discrete time steps per year in simulation
  # (steps*l.lifespan must be integer)
  
  # Human demography
  age.table = c(0, 5, 10, 15, 20, 30, 50, 90),
  surv.cum = c(1, .804, .772, .76, .74, .686, .509, 0),
  fert = c(0, 0, 0, 0, .109, .3, .119, 0),
  
  N.human.init = 400,   # Initial number of humans
  N.human.max = 440,    # Population is decimated when N.human > N.human.max
  reap = 0.05,          # Decimation proportion
  
  # Worm biology
  N.worm.init = 2000,   # Initial number of worms
  prop.female = .5,     # Probability that a new worm is female
  
  w.patent = 1,         # Age at which worms become patent (years)
  w.lifespan.mu = 10,   # Average worm lifespan (Weibull distr.)
  w.lifespan.k = 3.76,  # Shape of lifespan distribution (Weibull distr.)
  l.lifespanE = 9/12,  # Mean larval lifespan in host (exponential distribution assumed)
  #l.lifespanE = 9.491673/12,
  
  fec.debut = 7.6*12/9, # Female worm fecundity at sexual debut (mf per worm per year)
  # Division by 9 is to compensate for summing instead of
  # averaging monthly mf bins (which live 9 months)
  fec.decl.age = 6,     # Worm age at which fecundity starts to decline
  fec.decl.b = 1/15,    # Slope (per year) of decline in worm fecundity
  fec.cycle = 0.25,     # Effective duration of insemination (years, steps*fec.cycle must be integer)
  
  # Transmission
  abr = 10000,          # Annual biting rate (no seasonality)
  zeta = .0031*.07345,  # Proportion of reservoir that population is exposed to
  psi = Inf,            # Annual decay rate of infectious material in reservoir (if
  # set to Inf there will be no carry-over to next time step)
  contrib.k = 3.5,      # 1 / Variation in contribution of individual humans to
  # transmission (gamma distr. with  mean 1.0 and shape
  # "contrib.k"
  expo.age.x = c(0, 20),# Input for interpolation function for age-dependent
  expo.age.y = c(0, 1), # exposure and contribution to reservoir (x = age)
  contr.age.x = c(0, 20),
  contr.age.y = c(0, 1),
  
  uptake.a = 1.2,       # Shape parameters for density dependence in uptake of
  uptake.b = 0.0213,    # infectious particles by reservoir (exponential satu-
  uptake.c = 0.0861,    # ration: f(x) = a * (1-exp(-bx)) * (1+exp(-cx))
  
  # Assortative mixing: the vector population is divided into two clouds. An individual's contacts are divided between 
  # cloud L and cloud H based on their relative risk, by the beta CDF distribution.
  # The first beta distribution parameter, mix.theta, is defined such that it determines the strength of segregation.
  # The second parameter mix.2 follows from this and frac.hm.cH, the fraction of humans more connected to cloud H than to cloud L. 
  frac.hm.cH = 0.1, # fraction of all humans more connected to cloud H than to cloud L
  mix.theta = 0.8, # Cloud preference strength: min. 0 (no preference), max. ~0.99  (theoretically at mix.theta = 1 we have two
  # perfectly seperate populations, but there are solve precision warnings/errors for variable mix.2 at too high mix.theta, 
  # especially when combined with low frac.hm.cL)  
  
  # Parasitology
  n.sample = 2,         # Number of blood samples taken
  
  # Mass drug administration
  mda.time = 200 + 0:15,
  mda.cov = 0.80,        # MDA coverage of target population (note ASdV not to be set to 1)
  mda.age = c(5, Inf),    # Age bounds for MDA target population
  syst.part = 0.0,        # Level of systematic compliance (range 0-1, not including 1)
  # 0 = complete random compliance, 0.999999 = complete systematic. 
  
  # Drug efficacy
  kill.worm = 0.0,        # Proportion of worms killed by drug
  kill.larvae = 1.0,      # Proportion of larvae killed by drug
  fec.red.perm = 0.34,    # Permanent, cumulative reduction in fecundity
  fec.red.temp = 1.0,     # Temporary reduction in fecundity
  recov.period = 10.5/12, # Average duration of recovery until full reproductive
  # capacity
  recov.shape = 1.483,      # Shape of recovery until full reproductive capacity
  treat.var = 2, # Shape of lifespan distribution (Weibull distr.) 
  
  # Interventions reducing exposure and/or contribution, such as
  # WASH, bednets, and vector control
  expo.contr.t = c(0, 700),       # Time points at which intervention changes (years)
  expo.contr.age = c(0, Inf),     # Age group targeted by intervention
  expo.contr.uptake = c(0, 0.0),  # Proportion of people that take up intervention
  expo.eff = c(1, 1),             # Effect on individual host exposure (1 = no effect, 0 = max effect)
  contr.eff = c(1, 1.0)           # Effect on individual host contribution (1 = no effect, 0 = max effect)
  
)
